# Supplementary material for: Over-Mutated Mitochondrial, Lysosomal and TFEB-Regulated Genes in Parkinson’s Disease
Source: J Clin Med. 2022 Mar 21;11(6):1749. doi: 10.3390/jcm11061749 (PMC8951534; doi:10.3390/jcm11061749)
Supplement: Supplementary file 1 [file jcm-11-01749-s001.zip]

Archive with 5 entries (5 files):
- Supl_Fig S1.tif
- Supl_Fig S2.tif
- Supl_Table S1.pdf
- Supl_Table S2.pdf
- Supl_Table S3.pdf
